# Supplementary material for: Association Between Alcohol Consumption and the Risk of Incident Chronic Kidney Disease: A Korean Nationwide Study of Community-Dwelling Older Adults
Source: Nutrients. 2025 Mar 11;17(6):983. doi: 10.3390/nu17060983 (PMC11944321; doi:10.3390/nu17060983)
Supplement: Supplementary file 1 [file nutrients-17-00983-s001.zip]

Archive with 1 entries (1 files):
- nutrients-3501576-supplementary.pdf
